# Supplementary material for: Challenges, experiences, and potential supports for East and Southeast Asian mothers in the workforce: a systematic review
Source: BMC Womens Health. 2024 Jul 25;24:422. doi: 10.1186/s12905-024-03255-0 (PMC11270854; doi:10.1186/s12905-024-03255-0)
Supplement: Supplementary file 1 — Supplementary Material 1. [file 12905_2024_3255_MOESM1_ESM.xlsx]

## Sheet: sT1
Supplementary Table 1. Search strategy from PubMed, PsyINFO, Scopus and Web of Science. Filters: Publication date from 2010/1/1 to 2024/1/9.
Source	Query	Results
Pubmed
#1	mother*[tw] OR motherhood*[tw] OR parenthood*[tw] OR maternal*[tw] OR mum*[tw] OR mom*[tw]	770129
#2	career*[tw] OR work*[tw] OR re-entry*[tw] OR reentry*[tw] OR job*[tw] OR transit*[tw] OR mummy track*[tw] OR employ*[tw]	3489686
#3	return*[tw] AND work*[tw]	42169
#4	academi*[tw] OR profession*[tw] OR STEM*[tw] OR Science*[tw] OR Technology*[tw] OR Engineering*[tw] OR Math*[tw]	2717292
#5	Asia*[tw] OR Southeast*[tw] OR South east*[tw] OR Brunei*[tw] OR Cambodia*[tw] OR China*[tw] OR Chine*[tw] OR Indonesia*[tw] OR Japan*[tw] OR Lao[tw] OR Malay*[tw] OR Mongoli*[tw] OR Myanmar*[tw] OR Burm*[tw] OR North Korea*[tw] OR Korea*[tw] OR Philippin*[tw] OR Filipin*[tw] OR Singapore*[tw] OR South Korea*[tw] OR Taiwan*[tw] OR Thai*[tw] OR Tibet*[tw] OR Vietnam*[tw]	1472336
#6	#2 OR #3	3489686
#7	#1 and #6 AND #4 AND #5	1018
	#1 and #6 AND #4 AND #5 AND Filters: English, from 2010/1/1 - 2024/1/9 Sort by: Most Recent	622
PsyINFO
1	(mother* or motherhood* or parenthood* or maternal* or mum* or mom*).mp. [mp=title, abstract, heading word, table of contents, key concepts, original title, tests & measures, mesh word]	239863
2	(career* or work* or re-entry* or reentry* or job* or transit* or mummy track* or employ*).mp. [mp=title, abstract, heading word, table of contents, key concepts, original title, tests & measures, mesh word]	1252009
3	(return* and work*).mp. [mp=title, abstract, heading word, table of contents, key concepts, original title, tests & measures, mesh word]	17810
4	(academi* or profession* or STEM* or Science* or Technology* or Engineering* or Math*).mp. [mp=title, abstract, heading word, table of contents, key concepts, original title, tests & measures, mesh word]	966257
5	(Asia* or Southeast* or South east* or Brunei* or Cambodia* or China* or Chine* ors Indonesia* or Japan* or Lao* or Malay* or Mongoli* or Myanmar* or Burm* or North Korea* or Korea* or Philippin* or Filipin* or Singapore* or South Korea* or Taiwan* or Thai* or Tibet* or Vietnam*).mp. [mp=title, abstract, heading word, table of contents, key concepts, original title, tests & measures, mesh word]	207710
6	2 or 3	1252009
7	1 and 6 and 4 and 5	678
	1 and 6 and 4 and 5 Filter 2010 to 2024	462
Scopus
#1	( TITLE-ABS-KEY ( mother* ) OR TITLE-ABS-KEY ( motherhood* ) OR TITLE-ABS-KEY ( parenthood* ) OR TITLE-ABS-KEY ( maternal* ) OR TITLE-ABS-KEY ( mum* ) OR TITLE-ABS-KEY ( mom* ) )	1915710
#2	( TITLE-ABS-KEY ( career* ) OR TITLE-ABS-KEY ( work* ) OR TITLE-ABS-KEY ( re-entry* ) OR TITLE-ABS-KEY ( reentry* ) OR TITLE-ABS-KEY ( job* ) OR TITLE-ABS-KEY ( transit* ) OR TITLE-ABS-KEY ( mummy AND track* ) OR TITLE-ABS-KEY ( employ* ) )	13757864
#3	(TITLE-ABS-KEY(return*) AND TITLE-ABS-KEY(work*))	122519
#4	( TITLE-ABS-KEY ( academi* ) OR TITLE-ABS-KEY ( profession* ) OR TITLE-ABS-KEY ( stem ) OR TITLE-ABS-KEY ( science* ) OR TITLE-ABS-KEY ( technology* ) OR TITLE-ABS-KEY ( engineering* ) OR TITLE-ABS-KEY ( math* ) )	14539597
#5	( TITLE-ABS-KEY ( asia* ) OR TITLE-ABS-KEY ( southeast* ) OR TITLE-ABS-KEY ( brunei* ) OR TITLE-ABS-KEY ( cambodia* ) OR TITLE-ABS-KEY ( china ) OR TITLE-ABS-KEY ( chine* ) OR TITLE-ABS-KEY ( indonesia* ) OR TITLE-ABS-KEY ( japan* ) OR TITLE-ABS-KEY ( lao* ) OR TITLE-ABS-KEY ( malay* ) OR TITLE-ABS-KEY ( mongolia* ) OR TITLE-ABS-KEY ( myanmar* ) OR TITLE-ABS-KEY ( burm* ) OR TITLE-ABS-KEY ( north…	4642835
#6	2 or 3	13757864
#7	1 and 6 and 4 and 5	4269
	1 and 6 and 4 and 5 AND ( LIMIT-TO ( DOCTYPE , "ar" ) ) AND ( LIMIT-TO ( LANGUAGE , "English" ) )	1924
Web of science
1	TS=(mother*) OR TS=(motherhood*) OR TS=(parenthood*) OR TS=(maternal*) OR TS=(mum*) OR TS=(mom*)	1597331
2	TS=(career*) OR TS=(work*) OR TS=(re-entry*) OR TS=(reentry*) OR TS=(job*) OR TS=(transit*) OR TS=(mummy track*) OR TS=(employ*)	10235368
3	TS=(return*) AND TS=(work*)	85057
4	TS=(academi*) OR TS=(profession*) OR TS=(STEM*) OR TS=(Science*) OR TS=(Technology*) OR TS=(engineering*) OR TS=(Math*)	7397799
5	TS=(Asia*) OR TS=(Southeast*) OR TS=(South east*) OR TS=(Brunei*) OR TS=(Cambodia*) OR TS=(China*) OR TS=(Chine*) OR TS=(Indonesia*) OR TS=(japan*) OR TS=(Lao*) OR TS=(Malay*) OR TS=(Mongolia*) OR TS=(Myanmar*) OR TS=(Burm*) OR TS=(North Korea*) OR TS=(Korea*) OR TS=(Philippin*) OR TS=(Filipin*) OR TS=(Singapore*) OR TS=(South Korea*) OR TS=(Taiwan*) OR TS=(Thai*) OR TS=(TSbet*) OR TS=(Vietnam*)	3293288
6	#3 OR #2	10235368
7	#1 AND #6 AND #4 AND #5	2446
	#1 AND #6 AND #4 AND #5 Filters: English, from 2010 to 2024 on 11 Jan 2024	1658

## Sheet: sT2-Quantitative QA
Supplementary Table 2. Quality Assessment Tool (adapted version of Newcastle-Ottawa Quality Assessment Scale) for quantitative studies
	Miyake et al., 2011	Miyake et al., 2012	Inoue et al., 2013	Wang et al., 2013	Tsai, 2013	Tsai, 2014 (similar data with Tsai, 2013)	Tsai, 2014 (similar data with Tsai, 2014 and Tsai, 2013)	Bai et al., 2015	Takayama et al., 2017	Yamazaki et al., 2017	Kim et al., 2017	Han & Kim, 2017	Agushybana et al., 2018	Mao et al., 2018	Wang et al., 2021	Tsai, 2022 (similar population as Tsai, 2013; Tsai, 2014; Tsai, 2014)	Liu & Suh, 2022	Li et al., 2023	Xiao et al., 2023	Moriya et al., 2023	Kokubo et al., 2023
	Employment, income, and education and risk of postpartum depression: the Osaka Maternal and Child Health Study	Employment, income, and education and prevalence of depressive symptoms during pregnancy: the Kyushu Okinawa Maternal and Child Health Study	Who is at risk of inadequate weight gain during pregnancy? Analysis by occupational status among 15,020 deliveries in a regional hospital in Japan	Prediction of maternal quality of life on preterm birth and low birthweight: a longitudinal study	Impact of a breastfeeding-friendly workplace on an employed mother's intention to continue breastfeeding after returning to work	Employee perception of breastfeeding-friendly support and benefits of breastfeeding as a predictor of intention to use breast-pumping breaks after returning to work among employed mothers	Influence of partner support on an employed mother's intention to breastfeed after returning to work	Factors associated with breastfeeding duration and exclusivity in mothers returning to paid employment postpartum	Factors related to the burnout of Japanese female nurses with children under 3 years old	Professional fulfillment and parenting work-life balance in female physicians in Basic Sciences and medical research: a nationwide cross-sectional survey of all 80 medical schools in Japan	Women scientists' workplace and parenting role identities: A polynomial analysis of congruence	Moderated Mediation Effect of Self-esteem on the Relationship Between Parenting Stress and Depression According to Employment Status in Married Women: A Longitudinal Study Utilizing Data from Panel Study on Korean Children	Population-Based Survey of Exclusive Breastfeeding in Indonesia: A Secondary Analysis	Breastfeeding Supports for Two-Child Professional Women: A Case Study of Beijing, China	Exploring Maternal Self-Efficacy of First-Time Mothers among Rural-to-Urban Floating Women: A Quantitative Longitudinal Study in China	Shift-work and breastfeeding for women returning to work in a manufacturing workplace in Taiwan	The Causes Affecting the Parenting Stress of the Post-80s Generation in China with Working Mothers of Infants and Young Children as the Target	Mothers' job crafting and work-to-family enrichment: A self-concept perspective	Antenatal depression is associated with perceived stress, family relations, educational and professional status among women in South of China: a multicenter cross-sectional survey	Correlation Between Work Motivation and Life Events in Female Physicians	Facilitating transition from maternity leave to work for working mothers: A self-efficacy intervention study
	PMID: 21055825	PMID: 22900835	PMID: 23271580	PMID: 23725558	PMID: 23390987	PMID: 24304034	PMID: 24650363	PMID: 25095769	PMID: 27862944	PMID: 28915887	DOI: 10.2224/sbp.5699	10.1016/j.anr.2017.05.007		10.14431/aw.2018.06.34.2.111	PMID: 33801851	PMID: 35392946	10.1155/2022/7765942	https://dx.doi.org/10.1108/CDI-10-2022-0288	10.3389/fpsyt.2023.1191152	10.2739/kurumemedj.MS682001	doi:10.1017/gmh.2023.6
Representativeness of the sample:	1	1	1	1	1	1	1	1	1	1	2	1	1	1	1	1	0	1	1	0	1
Sample size:	0	0	0	1	0	0	0	0	0	1	0	0	0	0	1	1	0	1	1	0	0
Non-respondents:	0	0	1	1	1	1	1	0	0	0	0	0	1	0	1	1	0	0	1	0	1
Ascertainment of the exposure (risk factor):	0	0	0	0	1	1	0	0	0	0	0	0	0	0	0	0	0	0	0	0	0
Comparability of subjects in different outcome groups on the basis of design or analysis. Confounding factors controlled.	2	2	2	2	2	2	0	2	2	2	2	2	2	2	2	2	2	2	2	2	2
Assessment of outcome:	2	2	2	2	2	2	2	2	2	2	2	2	2	2	2	2	2	2	2	2	2
Statistical test:	1	1	1	1	1	1	1	1	1	1	1	1	1	1	1	1	1	1	1	1	1
Points of Study:	6	6	7	8	8	8	5	6	6	7	7	6	7	6	8	8	5	7	8	5	7
Grading of Study:	Satisfactory	Satisfactory	Good	Good	Good	Good	Satisfactory	Satisfactory	Satisfactory	Good	Good	Satisfactory	Good	Satisfactory	Good	Good	Satisfactory	Good	Good	Satisfactory	Good
Representativeness of the sample:
Truly representative of the average in the target population. * (all subjects or random sampling)
Somewhat representative of the average in the target group. * (non-random sampling)
Selected group of users/convenience sample.
No description of the derivation of the included subjects.
Sample size:
Justified and satisfactory (including sample size calculation). *
Not justified.
No information provided
Non-respondents:
Proportion of target sample recruited attains pre-specified target or basic summary of non-respondent characteristics in sampling frame recorded. *
Unsatisfactory recruitment rate, no summary data on non-respondents.
No information provided
Ascertainment of the exposure (risk factor):
Vaccine records/vaccine registry/clinic registers/hospital records only. **
Parental or personal recall and vaccine/hospital records. *
Parental/personal recall only.
Comparability of subjects in different outcome groups on the basis of design or analysis. Confounding factors controlled.
Data/ results adjusted for relevant predictors/risk factors/confounders e.g. age, sex, time since vaccination, etc. **
Data/results not adjusted for all relevant confounders/risk factors/information not provided.
Assessment of outcome:
Independent blind assessment using objective validated laboratory methods. **
Unblinded assessment using objective validated laboratory methods. **
Used non-standard or non-validated laboratory methods with gold standard. *
No description/non-standard laboratory methods used.
Statistical test:
Statistical test used to analyse the data clearly described, appropriate and measures of association presented including confidence intervals and probability level (p value). *
Statistical test not appropriate, not described or incomplete.
Cross-sectional Studies:
Very Good Studies: 9-10 points
Good Studies: 7-8 points
Satisfactory Studies: 5-6 points
Unsatisfactory Studies: 0 to 4 points

## Sheet: sT3-Qualitative QA
Supplementary Table 3. Quality Assessment Tool (CASP tool) for qualitative studies
	1	1	1	1	1	1	1	1	1	1	1	1	1	1	1
Author, year of study	Castro-Vázquez, 2015	Zhang et al., 2015	Han et al., 2018	Zhang et al., 2018	Nguyen et al., 2018	Toyibah et al., 2019	Kang et al., 2020	Park et al., 2020	Shen et al., 2020	Bao et al., 2021	Kerrane et al., 2022	Topothai et al., 2022	Paramashanti et al., 2022	Bao et al., 2022	Yuan et al., 2023
Study title	Late-in-life childbearing (korei shussan) in contemporary Japan	Why do mothers of young infants choose to formula feed in China? Perceptions of mothers and hospital staff	Looking into the labyrinth of gender inequality: women physicians in academic medicine	Breastfeeding experience, challenges and service demands among Chinese mothers: A qualitative study in two cities	Breastfeeding experiences of working mothers in Vietnam	Motherhood and academic careers in Indonesia	Teachers as good mothers, mothers as good teachers: Functional and ideological work-family alignment in the South Korean teaching profession	Why do they depend on the private sector of childcare in South Korea?: Perspectives of the selected working mothers	Labor Market Outcomes of Professional Women with Two Children after the One-Child Policy in China	Material penalty or psychological penalty? The motherhood penalty in academic libraries in China	Exploring the lived experiences of singapore's opt-out" mothers: Introducing "professional motherhood""	Exclusive Breastfeeding Experiences of Thai Mothers in Metropolitan Bangkok	Breastfeeding perceptions and exclusive breastfeeding practices: A qualitative comparative study in rural and urban Central Java, Indonesia	I am willing to do both well: Chinese academic mothers facing tension in family and career	Academic women's negotiation of gender identities in non-elite Chinese universities
PMID/DOI	PMID: 26043906	PMID: 25918908	PMID: 30255527	PMID: 29935290	10.33546/BNJ.454		DOI: 10.1111/gwao.12396	10.1016/j.childyouth.2020.105106	10.1111/josi.12387	10.1016/j.acalib.2021.102452	DOI: 10.1111/gwao.12805	PMID: 35173490	DOI: 10.1016/j.appet.2021.105907	10.3389/fpsyg.2022.973110	10.3389/fpsyg.2023.1083203
Was there a clear statement of the aims of the research?	Yes	Yes	Yes	Yes	Yes	Yes	Yes	Yes	Yes	Yes	Yes	Yes	Yes	Yes	Yes
Is a qualitative methodology appropriate?	Yes	Yes	Yes	Yes	Yes	Yes	Yes	Yes	Yes	Yes	Yes	Yes	Yes	Yes	Yes
Was the research design appropriate to address the aims of the research?	Yes	Yes	yes	Yes	Yes	Yes	Yes	Yes	Yes	Yes	Yes	Yes	Yes	Yes	Yes
Was the recruitment strategy appropriate to the aims of the research?	Yes	Yes	Yes	Yes	Yes	Yes	Yes	Yes	Yes	Yes	Yes	Yes	Yes	Yes	Yes
Was the data collected in a way that addressed the research issue?	yes	Yes	Yes	Yes	Yes	Yes	Yes	Yes	Yes	Yes	Yes	Yes	Yes	Yes	Yes
Has the relationship between researcher and participants been adequately considered?	Yes	Yes	Yes	Yes	Yes	Yes	Yes	Yes	Yes	Yes	Yes	Yes	Yes	Yes	Yes
Have ethical issues been taken into consideration?	Cannot determine	Yes	Yes	Cannot determine	Yes	Cannot determine	Cannot determine	Yes	Yes	Cannot determine	Cannot determine	Yes	Yes	Yes	Yes
Was the data analysis sufficiently rigorous?	Yes	Yes	Yes	Yes	Yes	Yes	Yes	Yes	Yes	Yes	Yes	Yes	Yes	Yes	Yes
Is there a clear statement of findings?	Yes	Yes	Yes	Yes	Yes	Yes	Yes	Yes	Yes	Yes	Yes	Yes	Yes	Yes	Yes
How valuable is the research?	yes, this paper has examined the viewpoints and experiences of a group of late-in-life-childbearing mothers, a phenomenon that currently preoccupies policy makers and medical personnel in Japan.	yes, the study is the recruitment of both mothers and hospital staff which enabled the comparison of perceptions.	yes, it highlights women physicians’ gendered experiences in academic medicine were inextricably intersected by the complexity of the specific individual, social and cultural contexts of South Korea,	yes, it provided insight of the challenges and barriers mothers encountered throughout the BF journey, from pregnancy to 1 year postpartum.	yes, it provides insight on Vietnamese mothers' experience and knowledge on breastfeeding practices. It also shows how their attitudes on breastfeeding is impacted by social and family support	yes, it provides insight of religious beliefs and its impact on family dynamics, and how it affects mothers	yes, it provided insight on South Korean teachers' work–family alignment.	yes, it provides insight on South Korea's working mothers' reliance of childcare services	yes, it shows the career interruption faced by mothers' lack of social support	yes, it provides insight of the disadvantages of maternity on librarians in academic settings	yes, local context	yes, first study that examines the practical experiences and coping strategies in successful six-month EBF among mothers living in Bangkok.	yes, the study is the first in Indonesia that compares breastfeeding perceptions and exclusive breastfeeding practices between rural and urban communities.	yes, it provides insight on how Chinese academic mothers are involved in a "zero-sum game of motherhood and career advancement" due to academia being male-dominated	yes, it provides insight on how maternity is valued more than their academic careers to rpeserve their intelligible gender identity as household responsible bearers in the private field

## Sheet: sT4_Quan
Supplementary Table 4. Study details of the included quantitative and intervention studies, and data extracted from the manuscripts.
Categories
Study details/ design	PMID/DOI	PMID: 21055825	PMID: 22900835	PMID: 23271580	PMID: 23725558	PMID: 23390987	PMID: 24304034	PMID: 24650363	PMID: 25095769	PMID: 27862944	PMID: 28915887	DOI: 10.2224/sbp.5699	10.1016/j.anr.2017.05.007		10.14431/aw.2018.06.34.2.111	PMID: 33801851	PMID: 35392946	10.1155/2022/7765942	https://dx.doi.org/10.1108/CDI-10-2022-0288	10.3389/fpsyt.2023.1191152	10.2739/kurumemedj.MS682001	https://dx.doi.org/10.1017/gmh.2023.6
	Title	Employment, income, and education and risk of postpartum depression: The Osaka Maternal and Child Health Study	Employment, income, and education and prevalence of depressive symptoms during pregnancy: The Kyushu Okinawa Maternal and Child Health Study	Who is at risk of inadequate weight gain during pregnancy? Analysis by occupational status among 15,020 deliveries in a regional hospital in Japan	Prediction of maternal quality of life on preterm birth and low birthweight: a longitudinal study	Impact of a breastfeeding-friendly workplace on an employed mother's intention to continue breastfeeding after returning to work	Employee perception of breastfeeding-friendly support and benefits of breastfeeding as a predictor of intention to use breast-pumping breaks after returning to work among employed mothers	Influence of partner support on an employed mother's intention to breastfeed after returning to work	Factors associated with breastfeeding duration and exclusivity in mothers returning to paid employment postpartum	Factors related to the burnout of Japanese female nurses with children under 3 years old	Professional fulfillment and parenting work-life balance in female physicians in Basic Sciences and medical research: a nationwide cross-sectional survey of all 80 medical schools in Japan	Women scientists' workplace and parenting role identities: A polynomial analysis of congruence	Moderated Mediation Effect of Self-esteem on the Relationship Between Parenting Stress and Depression According to Employment Status in Married Women: A Longitudinal Study Utilizing Data from Panel Study on Korean Children	Population-Based Survey of Exclusive Breastfeeding in Indonesia: A Secondary Analysis	Breastfeeding Supports for Two-Child Professional Women: A Case Study of Beijing, China	Exploring Maternal Self-Efficacy of First-Time Mothers among Rural-to-Urban Floating Women: A Quantitative Longitudinal Study in China	Shift-work and breastfeeding for women returning to work in a manufacturing workplace in Taiwan	The Causes Affecting the Parenting Stress of the Post-80s Generation in China with Working Mothers of Infants and Young Children as the Target	Mothers' job crafting and work-to-family enrichment: A self-concept perspective	Antenatal depression is associated with perceived stress, family relations, educational and professional status among women in South of China: a multicenter cross-sectional survey	Correlation Between Work Motivation and Life Events in Female Physicians	Facilitating transition from maternity leave to work for working mothers: A self-efficacy intervention study
	First Author	Yoshihiro Miyake	Yoshihiro Miyake	Sachiko Inoue	Panchalli Wang	Su-Ying Tsai	Su-Ying Tsai	Su-Ying Tsai	Dorothy Li Bai	Yuko Takayama	Yuka Yamazaki	Myung-Hui Kim	Jeong-Won Han	Farid Agushybana	Zhuoyan Mao	Qun Wang	Su-Ying Tsai	Mingxiao Liu	Chunxiao Li	Julan Xiao	Fukuko Moriya	Akiko Kokubo
	Journal	Journal of Affective Disorders	BMC Psychiatry	Maternal and Child Health Journal	BMC Pregnancy and Childbirth	Breastfeeding Medicine	Breastfeeding Medicine	Breastfeeding Medicine	Maternal and Child Health Journal	Japan Journal of Nursing Science	Human Resources for Health	Social Behavior anf Personality	Asian Nursing Research	Pacific Rim Int J Nurs Res	Asian Women	International Journal of Environmental Research and Public Health	International Breastfeeding Journal	Mathematical Problems in Engineering	Career Development International	Frontiers in Psychiatry	Kurume Medical Journal	Cambridge Prisms: Global Mental Health
	Year	2011	2012	2013	2013	2013	2014	2014	2015	2017	2017	2017	2017	2018	2018	2021	2022	2022	2023	2023	2023	2023
	Methodological features
	Region	East	East	East	East	East	East	East	East	East	East	East	East	Southeast	East	East	East	East	East	East	East	East
	Country	Japan	Japan	Japan	Taiwan	Taiwan	Taiwan	Taiwan	Hong Kong	Japan	Japan	Korea	Korea	Indonesia	China	China	Taiwan	China	China	China	Japan	Japan
	Ethnicity	Japanese	Japanese	Japanese	Taiwanese	Taiwanese	Taiwanese	Taiwanese	Hong Kong	Japanese	Japanese	Korean	Korean	Indonesian	Chinese	Chinese	Taiwanese	Chinese	Chinese	Chinese	Japanese	Japanese
	Study period	November 2001 to March 2003	April 2007 to March 2008	1997 to 2010	February 2010 to October 2011.	August 2011 to April 2012	August 2011 to April 2012.	August 2011 to April 2012	Cohort 1 (recruited in 2006–07) and cohort 2 (recruited in 2011–12). No substantial differences were found between cohorts.	-	October 2012, over a period of 1 month	-		2012	2015	March to December 2019	August 2011 to April 2012	January to November 2021	October 2017	August 2020 to January 2021	February to March 2017 in Kurume; October and November 2017 in Saga	January to March 2018; November 2018 to March 2019
	Sample size	1002 baseline survey and 771 second survey	1741 pregnant women	15,020 participants	198 women	715 mothers	715 mothers	608 mothers	1738 women	158 nurses	121 physicians	215 women	625	1508	247	435 women	715 mothers	278	216	2014	39	116
	Age group of participants	-	-	Maternal Age ≤25 : 1806 Maternal Age S25-35: 15447 Maternal Age ≥35: 2416	Range 19 to 42	Maternal Age 20–29:171 (23.9%) Maternal Age 30–39: 533 (74.6%) Maternal Age ≥40: 11 (1.5%)	Maternal Age <30: 23.9% Maternal Age ≥ 30: 76.1%	Maternal Age 20–29: 139 (22.9%) Maternal Age ≥30: 469 (77.1%)	Maternal Age 18-24: 4.5% Maternal Age 25- 29: 22.5% Maternal Age 30-34: 48.3% Maternal Age ≥35: 24.7%	Range 23 to 43	Age range of 20s: 4 (3.3%) Age range of 30s: 33 (27.35) Age range of 40s: 53 (43.8%) Age range of 50s: 23 (19.0%) Age range of 60s:7 (5.8%) No answer; 1 (0.8%)	-	Mean age 32.74 for unemployed; 32.87 for employed	Mean 27.8 (standard deviation 6.3)	25-29: 13% 30-34: 54% 35-39: 30% 40-44: 2% 45-49: 2%	-	Maternal Age 20–29: 99 (29.64%) Maternal Age ≥30: 235 (70.36%)	31 and above, most common (31%) in 31 to 32	Mean 29 (range 22 to 36)	Aged 18 to 34: 85% Aged 35 to 49: 15%	Range 40 and 46	Mean 33 (standard deviation 3.5)
	Study quality
	Study design	Cohort	Cross-sectional	Cross-sectional	Cohort	Cross-sectional	Cross-sectional	Cross-sectional	Cohort	Cross-sectional	Cross-sectional	Cross-sectional	Cohort	Cross-sectional	Cross-sectional	Cross-sectional	Cross-sectional	Cross-sectional	Cohort	Cross-sectional	Cross-sectional	Workshop and questionnaire (qualitative)
	Selection and specification of study sample	1002 pregnant women for baseline survey and 771 mothers in the second survey											Mothers of babies born in 2008	Data from the Indonesian Demographic Health Survey (IDHS) 2012						Pregnant women	Physicians	All were working
	Study characteristics
Mindset	Women with a pro-career/ pro-work mindset						Unadjusted association between factors (counting: yes, other level: no) and use of breast-pumping breaks, by subgroup of women using breast-pumping breaks per day. P-values from Chi-square test unless otherwise stated. 1) I agree that two breast-pumping breaks can reduce a working mother’s work efficiency (yes), p<0.0001 i) uses breast-pumping breaks= 40.9% ii) no= 56.8% 2) I feel that taking two…	1) Partner is willing to share household responsibilities after the women returned to work i) yes (86.7%) ii) no (13.3%) 2) Satisfaction with the sharing of household responsibilities: i) satisfied (39.3%) ii) general (48.0%) iii) dissatisfied (12.7%)			Association between factors measuring career satisfaction in basic science and having children (counting: women with children, other level: women without children). 1) Better work-life balance, Chi-square test p=0.002 i) yes: n=26 (81%) ii) no: 34 (49%) 2) Favorable consideration in the workplace, p<0.001 i) yes: 42 (85%) ii) no: 16 (31%) 3) Working experience as a full-time clinician, p=0.06 ii)…	1) Work-role identity and parenting-role identity: rho = 0.20, p<0.01 2) POS and parenting-role identity: 0.19, p<0.01 3) POS and work-role identity: 0.07, p=not significant							Regression analysis: 1) role identity as outcome: i) task crafting X inclusive leadership (β = 0.25, p < 0.001) ii) relational crafting X inclusive leadership (β = 0.33, p < 0.001) iii) cognitive crafting X inclusive leadership (β = 0.15, p > 0.05) 2) role self-efficacy as outcome: i) task crafting X inclusive leadership (β = 0.28, p < 0.01). ii) relational crafting X inclusive leadership (β = 0.…		Mixed effects model with motivation value as the outcome: in age group of 30 to 35 years, 1) Enrollment in medical college or becoming a medical doctor (Coef.[95% CI]: 20.8 [4.4 to 37.1], p=0.013) 2) Childbirth and childcare (n.s.) 3) Family members fell ill (n.s.)
	Women with a pro-family mindset											Polynomial regression with response surface modeling, outcome was POS, work-role identity and parenting-role identity were the variables of interest 1) Congruence line: i) slope (95% Confidence Interval [CI]) = 0.22 ( 0.04 to 0.40) (i.e. high-high congruence leads to higher POS) ii) Curvature (95% CI) = 0.08 (-0.15 to 0.01) 2) Incongruence line: i) slope (95% Confidence Interval [CI]) = 0.01 (-0.…						Regression with sense of guilt caused by the others’ parenting as the outcome: 1) emotional sense of parenting effectiveness (β = -0.347, p < 0.05) 2) sense of self-respect (β = -0.147, p < 0.05)	Correlation with work-to-family enrichment: 1) task crafting, r = 0.48, p < 0.01 2) relational crafting, r = 0.53, p < 0.01 3) cognitive crafting, r = 0.58, p < 0.01 4) role identity, r = 0.42, p < 0.01 5) role self-efficacy, r = 0.50, p < 0.01 Correlation with role identity: 1) task crafting, r = 0.42, p < 0.01 2) relational crafting, r = 0.36, p < 0.01 3) cognitive crafting, r = 0.52, p < 0.01 …		Mixed effects model with motivation value as the outcome: in age group of 35 to 40 years, 1) childbirth and childcare (Coef.[95% CI]: -26.3 [-46.4 to -6.1], p=0.011) 2) family members fell ill (n.s.) in age group of 25 to 30 years, 1) Enrollment in medical college or becoming a medical doctor (n.s.) 2) Start working as a medical doctor (n.s.) 3) Problems at workplace (n.s.) 4) Childbirth and chil…
Workplace policies	Workplace specific
	Maternity leave
	Supportive work environment
	Flexible/ shorter work hours
External support sources	Reasons women left-employment or took a career break
	Mothers want to be the primary caregiver for their children
	Mothers had to be the primary caregiver for their children
	Availability of childcare services
	Lack of childcare services
External pressure	Work environment that encourages women to have children																		Correlation with work-to-family enrichment: 1) task crafting, r = 0.48, p < 0.01 2) relational crafting, r = 0.53, p < 0.01 3) cognitive crafting, r = 0.58, p < 0.01 Correlation with role identity: 1) task crafting, r = 0.42, p < 0.01 2) relational crafting, r = 0.36, p < 0.01 3) cognitive crafting, r = 0.52, p < 0.01 Correlation with role self-efficacy: 1) task crafting, r = 0.43, p < 0.01 2) re…			The workshop consist of 4 sessions that aims at helping mothers returning from maternity leave to navigate potential challenges they might face in the workplace and reduce their concerns about negative impacts of work on their family. Results: 1) Mothers decrease in anticipated work interference with family (paired t-test = -2.97, p < .01) 2) Mothers had increased work-family balance self-efficac…
	Workplace pressure that prevents working women from having children
	Workplace pressure that prevents working women from wanting to have children
	Positive societal pressure that made women want to have children
	Societal pressure to have paid work
	Negative societal pressure that made women want to have children
Breastfeeding	In adequate facilities for mothers to continue breast feeding						1) Awareness of lactation room after returning to work (counting: aware), p=0.0173 (Fisher's exact test) i) uses breast-pumping breaks= 98.8% ii) no= 95.5%								Cox regression model with time to breastfeeding ceasing as the outcome: 1) Whether there is independent office room or breastfeeding room at workplace (Hazards ratio = 0.371, p<0.01) 2) Whether the time from home to work is less than 15 minutes (HR=0.483, p<0.05) 3) Whether [one] received any practices and knowledge about breastfeeding from relatives and friends (n.s.) 4) Informational support (7…
	Job-type/ job flexibility					Unadjusted association between factors and continuing to breastfeed after returning to work (No, <=6 months, >6 months) 1) Worksite, chi-square p<0.0001 i) clean room: no: 61.9%; <=6 months: 20.9%; >6 months: 17.2% ii) office: no: 40.8%; <=6 months: 29.6%; >6 months: 29.6% 2) Shift work, p<0.0001 i) shift work, yes: no: 60.5%; <=6 months: 23.0%; >6 months = 16.5% ii) shift work, no: no: 41.2%; <=…			Multivariabe logistic model, outcome was defined as breastfeeding for longer than 2 weeks after returning to work. Variables in the model: time of return to work postpartum, working hours per week, employment status, childcare provider while mother work, maternal education, monthly household incoome, study cohort, maternal age, previous breastfeeding experience, husband’s preference for infant fe…					Multivariable logistic regression, outcome was discontinued breastfeeding [OR (95%CI)], adjusted for age, education, occupation, household wealth index, region, mode of delivery, breastfeeding initiation, place of delivery, health care checkup after delivery, accessibility of information 1) Breastfeeding initiation, early initiation (delayed initiation): 6.25 (4.89 to 8.01) 2) Occupation (unemplo…			Factors associated with type of work (non-shift vs shift work), Chi-square test 1) Using lactation room (counting: yes, other level: no), p<0.01 i) non-shift work : n=274 (71.91%) ii) shift work: 145 (43.41%) 2) Continue to breastfeed after returning to work (counting: yes, other level: no), p<0.01 i) non-shift work: 224 (58.8%) ii) shift work: 132 (39.5%)
	Mothers stop breastfeeding when they return-to-work								1) Time of return to work postpartum (weeks, reference level 0-6) i) 6-8: odds ratio =1.42 (95% confidence interval, 0.98 to 2.08) ii) 8-10: 1.64 (1.11 to 2.42) iii) >10: 1.28 (0.83 to 1.97)
	Support from co-workers					Adjusted logistic regression (outcome continuing to breastfeed after returning to work <=6 months), the variables in the model were age, education, husband's education, worksite, shift work, work hours per day, access to a lactation room, breastfeeding knowledge, awareness of breast pumping breaks, using breast pumping breaks, colleagues encourage breast pumping breaks, supervisor encourages brea…	1) My colleagues encourage me to use breast-pumping breaks after returning to work (yes), p<0.0001 i) uses breast-pumping breaks= 86.8% ii) no= 70.8% 2) My supervisor encourages me to use breast-pumping breaks after returning to work (yes), p<0.0001 i) uses breast-pumping breaks= 71.0% ii) no= 52.9%
	Lack of support from co-workers
	Coping to continue breastfeeding
	Non-work related reasons to stop breastfeeding						1) Awareness of breast-pumping breaks policy (counting: aware), p<0.0001 i) uses breast-pumping breaks= 90.7% ii) no= 65.6% 2) Employer ever provide a lactation consultant (yes), p=0.0074 i) uses breast-pumping breaks= 43.6% ii) no= 33.6% 3) Do you feel embarrassed if you use breast-pumping breaks? (yes), p=0.0046 i) uses breast-pumping breaks= 25.9% ii) no= 36.2%
	Non-work related reasons to continue breastfeeding													Multivariable logistic regression, outcome was exclusive breastfeeding [OR (95%CI)], adjusted for age, education, occupation, household wealth index, region, mode of delivery, breastfeeding initiation, place of delivery, health care checkup after delivery, accessibility of information 1) Breastfeeding initiation, early initiation (delayed initiation): 6.25 (4.89 to 8.01)
Health status	Excludes depression			Multivariable logistic regression, outcome was inadequate weight gain; reference level, appropriate weight gain. Variables in the model: maternal occupation status, maternal age, maternal alcohol drinking habits, maternal smoking habits, paternal smoking habits 1) subgroup: women with pre-pregnancy body mass index (BMI) <18.5 Maternal occupation status (reference level, home-makers married to sal…	Association between employment (employed vs unemployed) and health status, p-value from Kruskal-Wallis test. Timepoint 1, 25-29 gestation weeks: i) Physical health: mean 60.16 [standard deviation, 17.43] vs 58.47 [18.28], p=0.61 ii) Mental health: 72.78 [18.09] vs 62.36 [16.23], p<0.0001 iii) Social health: 67.94 [16.94] vs 60.42 [16.31], p=0.002 iv) General health: 66.96 [13.11] vs 60.42 [12.61]…													t-test/ one way ANOVA on mean difference in maternal parenting stress 1) Children's age (0~1 years old, 2~3, 4~5, p<0.05) 2) Not significantly associated: Child's gender, academic degree of mothers, occupation, domestic monthly income, age of mothers. Regression with maternal parenting stress as the outcome: 1) emotional sense of parenting effectiveness (β = -0.418, p < 0.05) 2) emotional feeling…
	Includes depression	Multivariable logistic regression, outcome was EPDS score 9-30 (reference level: EPDS score 0-8). Adjustment variables in model age, gestation, parity, cigarette smoking, family structure, medical problems during pregnancy, baby's sex, and baby's birth weight. 1) Employment (reference no): odds ratio =0.55 (95% confidence interval, 0.32 to 0.91) 2) Employment status (reference unemployed) i) part…	Multivariable logistic regression, outcome was Center for Epidemiologic Studies Depression Scale (CES-D) score 16-60 (reference level: CES-D score 0-16). Adjustment variables in model gestation, region of residence, family structure, history of depression, family history of depression, smoking, and second-hand smoke exposure at home and at work, household income, education i) Employment (referenc…							Correlation between Maslach Burnout Inventory (MBI) and factors: 1) Experience as a nurse (years): -0.034, p not significant 2) Employed at the present workplace (years): -0.034, p not significant 3) Commuting time (min): 0.234, p<0.01 4) Salary satisfaction (mm): -0.216, p<0.01 5) Irritation at not being able to attend to own affairs (mm): 0.475, p<0.01 Categorical factors associated with MBI, t…			Latent growth model, to estimate the changing aspects of parenting stress, self-esteem and depression, depending on temporal flow In employed women: 1) Parenting stress (intercept) --> self-esteem (intercept) (total effect -0.66, p<0.001) 2) Parenting stress (intercept) --> self-esteem (slope) (total effect -0.20, p=0.047) 3) Parenting stress (slope) --> self-esteem (slope) (total effect -0.88, p…			Linear regression model Variables in the model: professional occupation, Edinburgh Postnatal Depression Scale (EPDS), education, Postpartum Social Support Scale (PSSS), baby fussiness scores, baby health scores, family income, atended parenting training. 1) Outcome was maternal self-efficacy at 6-weeks postpartum i) Professional occupation (reference level unemployed): Standardized coefficients b…				Multivariate logistic regression with antenatal depression (EPDS) as the outcome: 1) Occupation (reference: full-time job) i) part-time (n.s.) ii) jobless (Odds ratio [95% Confidence Interval]: 1.53 [1.21 to 1.94], p<0.001) 2) Level of education (reference: graduate or more) i) college/ university (1.73 [1.07 to 2.80], p=0.025) ii) senior high school or less (1.85 [1.09 to 23.14], p=0.023) 3) Mar…
	Others not in above

## Sheet: sT5_Quali
Supplementary Table 5. Study details of the included qualitative studies, and data extracted from the manuscripts.
Categories
Study details/ design	PMID/DOI	PMID: 26043906		PMID: 25918908		PMID: 30255527		PMID: 29935290		10.33546/BNJ.454				DOI: 10.1111/gwao.12396		10.1016/j.childyouth.2020.105106		10.1111/josi.12387		10.1016/j.acalib.2021.102452		DOI: 10.1111/gwao.12805		PMID: 35173490		DOI: 10.1016/j.appet.2021.105907		10.3389/fpsyg.2022.973110		10.3389/fpsyg.2023.1083203
	Title	Late-in-life childbearing (korei shussan) in contemporary Japan		Why do mothers of young infants choose to formula feed in China? Perceptions of mothers and hospital staff		Looking into the labyrinth of gender inequality: women physicians in academic medicine		Breastfeeding experience, challenges and service demands among Chinese mothers: A qualitative study in two cities		Breastfeeding experiences of working mothers in Vietnam		Motherhood and academic careers in Indonesia		Teachers as good mothers, mothers as good teachers: Functional and ideological work-family alignment in the South Korean teaching profession		Why do they depend on the private sector of childcare in South Korea?: Perspectives of the selected working mothers		Labor Market Outcomes of Professional Women with Two Children after the One-Child Policy in China		Material penalty or psychological penalty? The motherhood penalty in academic libraries in China		Exploring the lived experiences of singapore's opt-out" mothers: Introducing "professional motherhood""		Exclusive Breastfeeding Experiences of Thai Mothers in Metropolitan Bangkok		Breastfeeding perceptions and exclusive breastfeeding practices: A qualitative comparative study in rural and urban Central Java, Indonesia		I am willing to do both well: Chinese academic mothers facing tension in family and career		Academic women's negotiation of gender identities in non-elite Chinese universities
	First Author	Genaro Castro-Vázquez		Ke Zhang		Heeyoung Han		Yan Zhang		Nguyen Thi Truong Xuan		Dzuriyatun Toyibah		Miliann Kang		Jiyoung Park		Yang Shen		Xin Bao		Ben Kerrane		Chompoonut Topothai		Bunga A Paramashanti		Li Bao		Boya Yuan
	Journal	Culture, Health & Sexuality		International Journal of Environmental Research and Public Health		Medical Education		Appetite		Belitung Nursing Journal		Pertanika J. Soc. Sci. & Hum.		Gender, Work and Organization		Children and Youth Services Review		Journal of Social Issues		The Journal of Academic Librarianship		Gender, Work and Organization		International Journal of Women’s Health		Appetite		Frontiers in Psychology		Frontiers in Psychology
	Year	2015		2015		2018		2018		2018		2019		2020		2020		2020		2021		2022		2022		2022		2022		2023
	Methodological features
	Region	East		East		East		East		Southeast		Southeast		East		East		East		East		Southeast		Southeast		Southeast		East		East
	Country	Japan		China		Korea		China		Vietnam		Indonesia		Korea		Korea		China		China		Singapore		Thailand		Indonesia		China		China
	Ethnicity	Japanese		Chinese		Korea		Chinese		Vietnamese		Indonesian		Korean		Korean		Chinese		Chinese		Chinese		Thai		Indonesia		Chinese		Chinese
	Study period	-		-		2015 to 2016		2016		March and April 2018		-		-		August to September 2018		2017 to 2019		April to May 2021		2016 to 2017		2020		2020		-
	Sample size	Total of 27; 7 fulltime employee, 13 with part time jobs		50 mothers		21		20 mothers who did individual interviews; 10 mothers who did focus group discussions		10		15		42		6		26		12		10		50		Total 46; 30 from Urban and 16 from rural		6		6
	Age group of participants	Range 35 to 45		Range 21 to 46		30s to 50s		-		-		-		-		Range 33 to 39		Mean 38, Range 30 to 46		Range 31 to 59		Range 31 to 45		Median age 31.5		Mean age 29.4 (standard deviation 6.71) for urban, 29.7 (5.92) rural		-		Range 34 to 57
	Study quality
	Study design	In-depth interview		Focus group and in-depth interview		In-depth interview		Focus group and in-depth interview		In-depth interview		In-depth interview		In-depth interview		In-depth interview		In-depth interview		in-depth interview + questionnaire		In-depth interview		In-depth interview		In-depth interview		Semi-structured interviews		In-depth interview
	Selection and specification of study sample	19 of the 27 interviewee gave up work to get pregnant		-		All women were working as physicians at the time of interview.		-		Working mothers either government officer or private officer, having breastfeeding experiences after return to work				All women were working as teachers; 25 in public schools and 17 in private schools.		Working mothers living with private caregivers		Professonals with 2 children with at least 1 aged under 6 years				Middle-class women who quite work to intensively parent their children		37 (74%) were employed at the time of the interview		30% were working at the time of interview		These six participants were part of a larger study (n=20). They were selected as they elaborated on the tension of motherhood and academic career.		These six academic women who were from the disciplines of Humanities and Social Sciences (HSS) at six different non-elite public universities were selected as the research participants
	Study characteristics	Detail	Quotes	Detail	Quotes	Detail	Quotes	Detail	Quotes	Detail	Quotes	Detail	Quotes	Detail	Quotes	Detail	Quotes	Detail	Quotes	Detail	Quotes	Detail	Quotes	Detail	Quotes	Detail	Quotes	Detail	Quotes	Detail	Quotes
Mindset	Women with a pro-career/ pro-work mindset	-	-	-		1) Lack of work-family balance, where work is seen as the most important if women want to make career progression.	"I would recommend not requesting a privilege as a woman but working harder than male physicians in order to succeed."			Mothers prioritized work over family and does self-care.	"...I tried to keep balance between working time and time for feeding my baby...I set the priority for my work. I did meditation when I have free time to relax myself."	Mothers were unable to have a clear separation between worktime and familytime, and tend to spend family time doing work.	"Although I know it is not time for work, but I sometimes still use that family time to do some work. Ideally, when we are at home, we should do something else, not work, but it also difficult to finish all the work during working hours."	1) Companies outside the teaching profession discriminate against women, especially those with children 2) Being a mother made women better teachers as they understand their students better then before they had children, incontrast with other work where having children is seen as less qualified for the job	"If I did not have any children, I wouldn't have been able to understand my students." "Most jobs (for women) in Korea are not good." "Having my job will help her respect me more, I think."	Hiring external help is necessary for mothers to cope with both childcare and work.	"Work is the priority, and, especially early in the morning, their help is highly needed." "Hyunah expressed her lack of ability in taking proper care of her children and doing well in the workplace simultaneously as the reason why she must be dependent on an emo as to not sacrifice her career"		I didn’t think too much about the financial burden before the second birth. But after that, I wanted to give him (the baby) this and that. I was proud of myself to have turned the financial pressure to career motivation. I had to solve the (financial) problem. So I devoted more time to the law firm. I started to take lawsuit cases that I wouldn’t take otherwise.	Mothers were unable to have a clear separation between worktime and familytime, and tend to spend family time doing work.	"If I can't finish my work, I will take it home. I try my best to do everything, and I hope I can do it more perfectly."	1) The "value" of a person is through workplace success and position 2) Have a plan to return to fulltime work	"For as long as I remember, my identity has been pegged to how I succeed at the workplace" "I am definitely not in a favorable situation now, as an individual who wants to do what I want to do [return to work]." " I know how to see daily needs versus future needs of, say, the children and start to have a diagram in my head, on what is needed now and what is needed later, and how to plan to achiev…	Earning a living is prioritised over best childcare practise.	"I always think that breastfeeding is time-consuming and takes much of my time especially when I wish to finish my job and complete all the bakery orders. I earn a living from this work"	-		Mothers who prioritise their careers, appreciate when their husbands become more involved in childcare.	"In the first two or three years [after childbirth], I think I was the one who contributed more [to the family]. The situation overturned after three years...he [my husband] felt good during the process [of childcare]. He enjoyed the happiness of taking an important role and being a caregiver, which gave him a sense of existence and value...Because I am the kind of person who values career develo…
	Women with a pro-family mindset	1) Instinctual behaviour - maternal instincts or the "uncontrollable desire" to have children. 2) "Biological clock" - it is a matter of time that a women will feel like having children.	"an instinct is just like something inside you that tells you that is time to become a mother" "It is said that desire to have children starts when women are around their mid- 20s, but the peak is when they are in their 30s"	-		1) Feeling of guilt as women perceived that they were not spending sufficient time with their children, which resulted in change of aspirations about career progression. 2) Mothers are responsible for their children's success.	"I think work–family balance is very important. However, it is a theory. In practice, it is impossible to balance work and family. I have devoted most of my time to my work. I thought I took care of my children, but they think that I neglected them. One of my children has been having a hard time. . . They are not satisfied."			Mothers prioritized family and chose to take absence from work.	"In case, if I cannot deal with the working time, I can request the day off work."	The motherhood penalty suggests that having children and raising them will have an effect on the accumulation of women’s human capital, which subsequently leads to women getting lower salaries than men.	"I prioritize my family over my career... because if I were to achieve the highest career position possible, yet incapable of managing my family, for me, it will be a matter of grave concern. I must be responsible for my children’s accomplishments at school."	2) "good mothers" sacrifices everything for their children	"It was a lot of pressure to take the whole responsibility for my child"			1) Women with husbands earning a high income have the choice to leave and focus on childcare. 2) Fathers are absent from childcare. Mothers devote their time to their children. 3) Mothers feel that their children will only need their parents for a specific period growing-up. 4) Mothers do not feel it is possible to have work-life balance and attain career progression.	"I feel that he has a self-centred daily schedule, and we (the children and her) are not included in the schedule. Sometimes we can be in supporting roles (in his schedule) but certainly not the protagonists [...] But after being a mother, all my schedule has been around children, totally child-centred." "As a professional woman, I think of it this way: a child will only need you (a mother) for a…	1) Mothers want to be their for important moments of their children lives. 2) Mothers work hard for their children. 3) Mothers were willing to sacrifice further education (required for career proggression) for their children. 4) Mothers pay close attention to their children's education.	"If the child is faced with an important moment, my schedule must be based on the child." "Working hard for children and a better life gives life goals and motivation." "before [my son] went to high school, I devoted all my energy to him. I didn't even go to part-time graduate school because I couldn't leave my home. I attached great importance to my family. I didn't have time to do research and …	1) Mothers felt that working and motherhood were incompatible, and chose to prioritize their children 2) Mothers felt that their children's physical, mental, and emotional development were their project to manage 1) The idea of "professional motherhood" to reconcile work/care demand: i) positioning, ii) productive, and iii) practicing motherhood (Table 2 of Kerrane, 2022) i) positioning - through…	"I am amidst important people, every day, the most important ones to me. I am doing something important. I am molding the people of tomorrow. I am contributing toward them growing as happy, healthy, honest, and empathetic people." "Not working in a full-time job does not mean that I have not been working, because I have done a lot of freelance writing, I write for magazines." “I attended characte…	-		-		1) Mothers believe that some parts of their childcare responsibilities cannot be replaced by others. 2) Mothers understand that being responsible for childcare may hurt their work productivity. 3) Mothers believe that being a mother has a negative impact on their careers. 4) Mothers want to do both childcare and work well. When they feel themselves not doing well enough for their children, they f…	“My daughter only wanted mom when she was little.” (Ming); “At that time (from new-born to toddlers), probably some mother’s responsibilities cannot be substituted by others.” (Yang). "It is about family affairs. I think, in the comparatively long time, five to ten years, if you could hang on there, the torture of the family affairs would be time-limited...We, women academics, are attacked by the…	Mothers felt that family was more important than their careers.	"During the beginning two years of working at the university, I wanted to change my job and achieve something outside academia. However, later, my mind changed after I got married and delivered my daughter, which made me very busy meeting the household and family demands, and which also changed me and I realized that family is more important than an academic career. For now, I don’t even think ab…
Workplace policies	Workplace specific	-		-		Lack of guidance for female physicians about career progression	"There was no career guidance in my identity as a female physician or female leader. I do not have mentors for that. . . I feel disappointed when my advisor is more favourable toward male mentees. He explicitly said career success is not a serious deal for women physicians because marriage can be an alternative."					Mothers felt that teaching has a flexible schedule that is condusive for breastfeeding.	"When I was breastfeeding, I was able to provide breast milk to my children unrestrictedly, I was able to take them to the university, or return home anytime I like since my home is not far from the university." "I think teaching activity is highly flexible."	1) Re-integration of people who left-employment for a longer time 2) Korea practise rotation of teachers across schools, women do not feel like they overburden their co-workers when they take time off for their children	"Instead, we are trying to help those who took a long time off as much as we can, because they might need some more time to adjust to their work after the leave."					The academic library is considered a calm place, the women there believe that their workplace is convenient for them to raise a family.	"Because my husband is engaged in management and his work is quite busy. When I chose to work in academic library, I felt that it was more suitable for women. I felt that it was very relaxed and the intensity of work was not so strong. It was convenient to take care of my family." "I prefer quietness and feel less pressure. It's very convenient to take care of children in the future."	-		-		-				Academic jobs have job flexibility that is good for mothers who are highly involved in childcare.	“the best choice to be an academic” in the 1980s because, in her words, “choosing to be an academic gives [her] time and energy to take care of [her] family.”
	Maternity leave	-		-		-								1) Mothers were able to take up to 3 years off for each child without worrying about job security 2) Access to childcare leave	"We can take a maximum of 3-years off for one child without worrying about job security. I know that many other companies have similar policies, but in real life it is hard to use the opportunity freely." "we also can have childcare leaves more freely and flexibly"							Maternity leave will affect promotion	"I know I have committed career suicide"	Maternity leave 3 months, but can be longer or shorter depending on the job		-
	Supportive work environment									Mothers feel that if employers understand the difficulties faced by mothers trying to breastfeed, the employers will be more likely to provide a dedicated place for breastfeeding mothers - e.g. private room equiped with breast pumps.	"In my opinion, I think they should provide the private place for mother in the workplace for pumping the breast milk...Besides private room which is very important...the other thing is the perception of the society...because all the support will begin with the understanding of the employer...even the room or the machine, the hour to leave the office...all come from the perception and understandi…			Suportive work environment	"It's hard to say particularly what mother-friendly policies we have, but still we have a mother-friendly working environment in schools, I believe."
	Flexible/ shorter work hours													1) shorter workdays 2) longer breaks (e.g. long vacations twice a year)	"People tend to consider that teachers are the best job to balance work and family. I agree with them. We get off work earlier than most people, and ... Also, the overall working environment is relatively family-friendly" "New mothers have been able to go to work one hour later or take off of work one hour earlier than other teachers."
External support sources	Reasons women left-employment or took a career break	Women left employment to try to get pregnant, as they felt that their working environment does not support them.	"Working conditions are not really for women who are willing to get pregnant."															1) Mothers want to be present for their children, e.g. for school activities where parents are allowed to accompany the child. 2) Mothers may feel that working is mentally easier than being a stay home parent, but with being the caregiver of not just their child but elderly family members they chose to leave the workplace. 3) The lack of felxibility in working from home.	"The primary reason for me to quit the job was work time. I felt that I could not adopt the 9 to 6 work schedule. I got used to being free. My son had just enrolled in a kindergarten. Whenever his school had adult-accompanied activities that he expected me to attend, I hoped I could attend. And considering that my daughter was so small, I did not want to leave home before she woke up and came bac…			Gap in employment makes it harder to return to work.	"I know I have committed career suicide"
	Mothers want to be the primary caregiver for their children	-		-		-								Compared to women in private companies, mothers working in the teaching profession are more available for their children	"During the summer and winter breaks, we can spend a lot of time with our children."							Mothers believe that paid help cannot replace parents, who are responsible for the values they want to impart to their children	"are support, they cannot replace parents...we are still responsible to make sure that the values we want to impart is from us"			-
	Mothers had to be the primary caregiver for their children	-		-		-												1) Paternal participation in domestic labor and childcare was generally low. 2) The mothers were responsible for household maintenance including daily shopping, paying bills, choosing and arranging nannies, choosing after-school classes for children, and so on.	"Regarding childcare arrangements, 18 participants were reported to be primary childcare providers, usually with the help of parents and/or parents- in-law." "My husband is unreliable in child education... Children grow up quite fast. You have to devote double energy after kids attend junior class at the kindergarten. Definitely it’s I who will devote the time."					Mother has to do household duties and was the primary caregiver for the child.	"I myself take care of him [her son], do housework, do everything and I cannot do it [breastfeeding] in parallel."	-
	Availability of childcare services	-		-		1) Family support especially from the woman's mother 2) Live-in helper	"Women physicians will not be able to survive in academic medicine unless they can afford a full- time nanny or have their parents’ full support."							-		1) Mothers relied on private childcare services as they distrust the public childcare services. 2) Mothers relied on helpers as school timing at different levels of education is different.	"I cannot help but to be dependent on the private day nursery program because it is impossible for the government to control all of the day nursery program. Considering the fact that those who need emoes might be from dual income family whose income is expected to be high, according to the current nursery policy, they are excluded from re- ceiving benefits because of their high income. The govern…	1) Mothers having their mothers help with childcare were able to continue working. 2) Husbands involvement with childcare helps mothers with less flexible work schedules to cope with work and childcare. 3) Having a live-in helper reduces the burdern of childcare when the parents are busy.	"Before this year my mother and mother-in-law came over to take care of the child in turns. I cannot imagine how I could get by without them." "He is a great help. For the past few years, especially after I gave birth to a second child, he shared a lot of my burden because these years I have been climbing up the career ladder. He has his own company, so relatively speaking his schedule is more fl…	1) Mothes with financial and childcare help from their parents were better able to continue building their career. 2) Husbands involvement with childcare reduces the pressure on the mothers.	"My parents pay a lot. I went out to study, and they took care of my children. You can't do it yourself if your family doesn't support you." "My husband can take part of the housework, cooking, and I can educate the children, so that the pressure of life is less, and I have more time to work"			-		-		External support is necessary for mothers to do well in both childcare and work.	“do both [academic career and family] very well, they must have family members to help” (Yang).
	Lack of childcare services															1) Mothers felt that public day care centers are not well staffed/equiped to care for the large number of children in their care. 2) When parents of the mothers are not willing to help with childcare of their grandchildren, mothers turn to hired help.	"The teacher to children ratio in public school is problematic. How can a teacher handle 10 children effectively? Children are at the age that requires intensive care, from eating to direct conversation. Children in public day care centers are neglected." Finally, Kilja explained her parents’ changing trend toward not sacrificing their own time in order to take care of their grandchildren. In her…					Paid childcare did not meet their standards	"my son got mistreated there."
External pressure	Work environment that encourages women to have children			-		-				Supportive co-workers, allows mothers to take absence from work when needed.	"In case, if I cannot deal with the working time, I can request the day off work. My colleagues helped me to resolve the emergency problem."	Academic career is a family-friendly occupation.	"I consider the academic environment to be very children friendly."	Mothers do not feel gender discrimination as teaching is a women-segregated work environment, they are comfortable in utilizing their entitled benefits (e.g taking time off for childcare)	"Instead, we are trying to help those who took a long time off as much as we can, because they might need some more time to adjust to their work after the leave."			1) When career progression is not related to work performance, women decided to focus on family building. 2) The lack of career progression for women in government jobs made women choose to focus on family building.	"I was running into trouble at work. I felt that I had been working so hard for ten years, but couldn’t make any progress. The superior told me the hidden rules of career promotion and bonus distribution and said that he could do nothing about it. He told me straightforwardly that some well-connected colleagues are prioritised, so please don’t think about the promotion stuff within five years... …			-		-		-		Being a women has a negative impact on their career.	Yang emphasized, “the identity of women has a negative impact on academic career development.”
	Workplace pressure that prevents working women from having children	1) Difficult to justify why they cannot do overtime to visit the reproductive clinic 2) Women without children are expected to do more extra work 3) Functions and responsibilities of supervisory and managerial were not compatible with motherhood.	"When I did not have children, I always ended up doing extra stuff . . . I had to spend more hours in the office or even coming on weekends." "Working conditions are not really for women who are willing to get pregnant."	-										1) Males are more likely to get promotions than females. 2) Mothers (teachers) face higher pressure to perform both at work and at home.	"Many other jobs don't offer women employees as good benefits as ours. Companies discriminate against women, especially big corporations. They still think that women, especially married women are less committed to work." "But when it comes to promotion, more men tend to get pro- moted to principals and vice-principals than women."							Colleague were unsympathetic to the mother's childgiving needs	-	-		-
	Workplace pressure that prevents working women from wanting to have children					1) Unwritten rule that single women should not get pregnant during residency. 2) Gender discrimination	"Popular specialties do not select women physicians. Even though those specialties are not physically demanding, they do not want women physicians. Because those specialties make a lot of money compared to other specialties, they have a vested right in the hospital and they prefer male physicians."
	Positive societal pressure that made women want to have children			-		-								2) Mothers are praised by their families for being teachers, unlike other professions where they would be encouraged to quit their jobs.	"The society seems to expect elementary school teachers to take care of students just like their own children"									-		-
	Societal pressure to have paid work																					Education is wasted if a person is not in paid work	"To a stay-at-home mum, a lot of people in the beginning will say very blunt things. Like why are you wasting your education? Why are you staying at home when the economy needs you? Why are you wasting your time being with the kids? Why do you want to be a housewife? Why don’t you get a maid? A lot of times this decision to stay at home is questioned by other family or friends, or even strangers …
	Negative societal pressure that made women want to have children	1) Family pressure - childless women are expected to explain their circumstances. 2) To satisfy a persistant family member or relative 3) Remaining childless could result in alienation from their peer groups. 4) Having children is seen as a respectable social status 5) Having children is expected by society	"To be honest I was a bit too tired of being asked why I did not have children." "It was a common thing in family gatherings that I had to explain why I was not pregnant . . . with my colleagues at work was the same." "everyone wants to get pregnant at the same time . . . it is like you have shared school and working experiences, now is time to share motherhood experiences" "some people who call …	-		Academic determines the future of an individual	"Everything is strongly fixed in Korea. Unlike the US in which some people are good at some areas, others have potential in other areas; everything is already fixed in Korea. Based on my academic grades, I enter the fixed system and my capacity is determined by the system. "							1) Mothers face strong judgement for being teachers	"People tend to expect too much of mother-teachers. They assume that we can do everything. We have to be good at work and taking care of family."							-		-		-
Breastfeeding	In adequate facilities for mothers to continue breast feeding			Inadequate facilities at the workplace (e.g. lack of privacy to express breast milk, lack of refrigerator)	"There is no private room for pumping milk at my workplace. I don’t want to express my milk in the toilet, it is filthy."			Inadequate facilities at the workplace (e.g. lack of privacy to express breast milk, lack of refrigerator)	"We don't have a lactation room in the company. I have to express breast milk in a fitting room. And I put my breast milk in the public fridge."	1) Mothers do not feel safe using non-dedicated refrigerator citing lack of hygiene and temperature control. 2) Having a breast pump provided in a private room for expressing breastmilk is preferred.	"The refrigerator there...but it is not safe for keep the milk...because for keeping the milk we need a really clean suitable temperature referent...and we also need a private room even with the machine...the milk taking machine which is ready for use."													1) The mothers felt a sense of inconvenience in being lactating while back at work. 2) Lack of facilities	"It was not convenient at my workplace for pumping breast milk because it was a furniture outlet located in a department store. There was no refrigerator and no private space in the office."	-	-
	Job-type/ job flexibility			Limited flexibility of work hours	"It is challenging to find time to express milk whilst working, also not easy to find a place to express milk."			Work prevented some women from attending prenatal maternal classes	"I didn't take [the courses]. The prenatal classes were on Monday to Friday, not on weekends"	Mothers believe that high work pressure reduces breastmilk production.	"...I think it comes from my working pressure, I get pressure... I act as Vice Dean in the faculty, so...you know...sometimes I have to solve a lot of work at the same time...Someday, I spend a lot of time with my colleagues at my office...I decreased the time at my home and the time for my baby...it made me think a lot and I think it caused to reduce the amount of breast milk at that time...it i…	Mothers felt that teaching has a flexible schedule that is condusive for breastfeeding.	"When I was breastfeeding, I was able to provide breast milk to my children unrestrictedly, I was able to take them to the university, or return home anytime I like since my home is not far from the university." "I think teaching activity is highly flexible."											1) Working in an office was better than service-based or factory production lines when it comes to expressing breast milk or breastfeeding 2) Having a high position in the workplace	"My new office gave me a higher salary but they were so strict and I had no break time to do breast-milk pumping. It was not convenient to express breast-milk so I stopped breastfeeding four months after deliver"	-	-
	Mothers stop breastfeeding when they return-to-work			Return to work hinders breastfeeding				Bring a pump to work and ice bag is a hassle when using the public transport.	"I need to bring the pump, ice bag, and breast milk bag to the company. It feels like taking small luggage to work every day, especially I have to take metro, it is really a hassle for me."	Mothers hypothesize that it will be difficult to continue breastfeeding when they return-to-work.	"...I also think that it is a little bit difficult for me to breastfeed my child when I get back to work because of the time ... it requires a lot of effort to give breastfeeding for my baby after I returned to work."													-	"When I resumed work as a street food vendor, there was no one to raise my kid at home, I bought the baby with me, and stop working every time he felt hungry."	Return to work hinders exclusive breastfeeding	"because her mother left (to work) since morning ... Breast milk is only in the morning and afternoon. At midday, when the breast milk (stock- pile) run out, then (I gave her) water."
	Support from co-workers
	Lack of support from co-workers			Even when there are legal requirements for employers to provide time-off for mothers to breastfeed, it is difficult for mothers to breastfeed when they are busy at work and facilities are not provided.	"Employers are legally required to give breastfeeding mothers one hour to breastfeed. But I think it is of little help. Mothers can seldom bring their baby to work. If the mother needs to go home to breastfeed, one hour is obviously not enough. Expressing milk is a good way to continue breastfeeding. However, some mothers are too busy to express milk at work and many places simply don’t have a pr…			1) Superiors and colleagues discouraged breastfeeding 2) Colleagues made fun of mothers who express breast milk	"When I went to express milk, my boss sometimes was uncomfortable with it, because it took half an hour every time. It seemed that I left my seat while I went to express milk. And some colleagues reported to the boss. .... My boss is male, and he is not empathetic!" "My male colleagues laughed at me. It is really embarrassing, and BF is impossible for working mothers."	Co-workers were upset when mothers used the toilet to express breastmilk.	"...The employer not really support while the women in breastfeeding period. I could not receive any support from my office...at that moment I had to go to the toilet and take out the breast milk. I use the toilet to be the place where I can take out the milk. Of course, when I used the toilet to take out the milk...because...it is...it is the common place for everybody...so...somebody they would…													Critizism from supervisors and co-workers when they leave their work to express breast milk or breastfeed.		-	-
	Coping to continue breastfeeding			-	-			Find alternative private location to express breast milk (e.g. fitting room)																1) Preparing their own personal gadgets (nursing covers, ice packs, and cool boxes) 2) Expressing breast milk at their workstations 3) Private space in the workplace for expressing breast milk 4) Practising expressing of milk before returning to work	"Around 15 days before I resumed work, I set a schedule for breast-milk expression at home as if I were back at work with all the equipment prepared. I bought a new set of dresses, all of them were nursing dresses." "I started pumping breast-milk seriously when my child reached 2 months old because I had to go to work when he turned 3 months." "I had to bring my own icepack every single day to fr…	Support from relatives (e.g. the interviewee's aunty) to prepare stored breast milk when the mother returns to work	"The breast milk was stored in the freezer. If he (the child) was about to drink breast milk, I took it out to thaw it; then, if it’s thawed, I reheated it, (then) gave him warm. ... Ten bottles this morning; each was 100 mL. Her mother brings the pumping tool. One at home, one that she brings to the workplace." (by grandaunt)
	Non-work related reasons to stop breastfeeding	-				-		1) Worry about insufficient breast milk 2) Breastfeeding is inconvinient for the mother.	"I bought infant formula during pregnancy, because other mothers all told me that the breast milk production would be low in the first few days after childbirth." "If I breastfeed, I need to control my diet, such as no spicy food and no cold food, but I like to eat those foods. Furthermore, I can't go outside too long, it's really annoying."					-								-		Support from family is an important factor for the continuation of breastfeeding.	"I was not supported by my family at all. Everyone wanted me to feed my child with formula."	1) The community is in the opinion that formula milk should be given if the mother produces insufficient breast milk 2) Mother felt that breast milk is not as nutritious as formula milk	"Since the beginning, the priority is breastfeeding. (But) that only (happens) when breast milk production is a lot. If not, then (the breast milk) has to be supplemented with food." (Urban grandmother)
	Non-work related reasons to continue breastfeeding			1) Breastfeeding is good for baby's health 2) Breastfeeding is good for their finance 3) Breastfeeding is good for mother's health	Better immunity (n = 27), more nutritious (n = 18), convenience (n = 20), easier digestion (n = 7), safer (n = 7), economically cheaper (n = 4), better mother-baby bonding (n = 3), lower the risk of breast cancer (n = 2), and better postpartum recovery (n = 2), were the answers given by mothers when asked about their perceived benefits of breastfeeding.					Support from family and husband enables the mother to focus on breastfeeding.	"...I didn’t do housework, I didn’t cook, my mother and my husband cooked for me and brought the food to me for breakfast, for lunch, for dinner... I didn’t do anything at home. I spend a lot of time for my baby when I was at home... I felt so thankful for the support...the support from my husband...that the only one who was beside me at that time...he supported me a lot...he tried to do other st…													Support from husband to continue breastfeeding.	"He highly supports breastfeeding, I would say."	1) Knowledge that breastfeeding is good for the baby's health (Urban mothers) 2) Breastfeeding is good for their finance (Rural mothers)	"For the health of the baby, for immunity, for brain ... " "To be healthy ... to save the money, hehe ... "
Health status	Excludes depression									Mothers end up neglecting their health when they have to focus on childcare.	"...Someday I skip the breakfast...I don’t have enough time to enjoy a good meal...I do not have time to sleep."					Hiring external help can also be for the mothers well-being.	"Nayoung and Sookhee emphasized the importance of enjoying leisure time by hiring emoes—for example, when going to see a movie, playing tennis, or feeling comfortable in spending time with coworkers at night."			Mothers who lacks help with childcare and housework, felt very tired.	"I feel that I have to take care of my children and study every day, and I have to do endless housework. I don't have much energy to devote to research. I feel very tired in such a recurring life."
	Includes depression
	Others not in above																			1) Looking back on her focus on here career, the mother felt guilty when her child did not do well in school. 2) Looking back on her giving up her education for her family, the mother felt regret.	"I used to be busy with my work, and neglected my family, so my child didn't form good study habits and didn't get good grades. I feel very guilty." "When I was preparing to pursue a PhD in Peking University, a family member was ill and needed to be taken care of. In addition, my child was in primary school, so I gave up my plan to pursue a PhD, which is a lifelong regret for me. If I had studied…							Societal pressure that mothers (females) are responsible for childcare, may cause mothers who have to offload childcare to their husbands to feel guilt, worry and anxiety.	"Yang clarified to us that she wanted to be a good mother but emphasized her academic career development as well. She then displayed the presence of motherhood to reproduce this “figure of fantasy” (Butler, 2006, p. 184) to be a good mother under the discipline of social discourse. Notably, Yang expressed guilt, worry, and anxiety on the concern of not being a good mother when she showed the subv…	Looking back on her focus on her career and being absent from her child's growing up period, the mother felt regret.	When I was young, I believed women can achieve whatever men can achieve. However, as I became older, I have to admit that, compared to women who are expected to put more time and energy into household issues while working, men are privileged and advantaged in career development. As for me, I have paid too much time and energy to become an associate professor, thus I have been absent too much from…
